# Supplementary material for: The Synthesis and Evaluation of Diethyl Benzylphosphonates as Potential Antimicrobial Agents
Source: Molecules. 2022 Oct 13;27(20):6865. doi: 10.3390/molecules27206865 (PMC9612312; doi:10.3390/molecules27206865)
Supplement: Supplementary file 1 [file molecules-27-06865-s001.zip]

Archive with 1 entries (1 files):
- molecules-1962756-supplementary.pdf
